# Supplementary material for: Adsorption of Chromate Ions by Layered Double Hydroxide–Bentonite Nanocomposite for Groundwater Remediation
Source: Nanomaterials (Basel). 2022 Apr 18;12(8):1384. doi: 10.3390/nano12081384 (PMC9025721; doi:10.3390/nano12081384)
Supplement: Supplementary file 1 [file nanomaterials-12-01384-s001.zip]

Archive with 1 entries (1 files):
- nanomaterials-1681220-supplementary.pdf
